# Supplementary material for: Down Syndrome Births Among Live Births from the CDC Wonder Database
Source: Children (Basel). 2026 Apr 28;13(5):612. doi: 10.3390/children13050612 (PMC13204170; doi:10.3390/children13050612)
Supplement: Supplementary file 1 [file children-13-00612-s001.zip]

Archive with 1 entries (1 files):
- children-4188094-supplementary.pdf
